# Supplementary material for: Effect of Magnesium Supplementation on Circulating Biomarkers of Cardiovascular Disease
Source: Nutrients. 2020 Jun 6;12(6):1697. doi: 10.3390/nu12061697 (PMC7352673; doi:10.3390/nu12061697)
Supplement: Supplementary file 1 [file nutrients-12-01697-s001.zip]

Archive with 1 entries (1 files):
- nutrients-808212-supplementary.xlsx
