# Supplementary material for: Effect of Magnesium Supplementation on Circulating Biomarkers of Cardiovascular Disease
Source: Nutrients. 2020 Jun 6;12(6):1697. doi: 10.3390/nu12061697 (PMC7352673; doi:10.3390/nu12061697)
Supplement: Supplementary file 1 [file nutrients-12-01697-s001.zip › nutrients-808212-supplementary.xlsx]

## Sheet: Suppl Table S1
Supplemental Table S1. Quality control of proteomic measurements. Correlation coefficient corresponds to the Pearson's correlation coefficient between repeated measures taken 12 weeks apart (n = 28). Correlations <0.3 are shaded in red. LOD corresponds to limit of detection, with values >25% shaded in red.
Protein name	Uniprot ID	Correlation coefficient	Below LOD, %
SPON1	Q9HCB6	-0.07132	0.905172
KLK6	Q92876	0.12848	0
AZU1	P20160	0.13283	0.00862069
EPHB4	P54760	0.18043	0
IGFBP-7	Q16270	0.29971	0
vWF	P04275	0.32135	0
FAS	P25445	0.32734	0
SELP	P16109	0.3357	0
PCSK9	Q8NBP7	0.35256	0
JAM-A	Q9Y624	0.38428	0
CASP-3	P42574	0.40013	0
TNFRSF14	Q92956	0.45834	0
PECAM-1	P16284	0.46036	0
CDH5	P33151	0.46845	0
PLC	P98160	0.47613	0
PI3	P19957	0.47861	0
U-PAR	Q03405	0.4998	0
PSP-D	P35247	0.51335	0.146552
IL-1RT1	P14778	0.52128	0
TR-AP	P13686	0.52145	0
TNF-R1	P19438	0.53691	0
MCP-1	P13500	0.55732	0
MMP-9	P14780	0.56229	0
CHIT1	Q13231	0.56571	0.0775862
PDGF subunit A	P04085	0.56693	0
IL-1RT2	P27930	0.56931	0
uPA	P00749	0.58491	0
PRTN3	P24158	0.58691	0
CXCL16	Q9H2A7	0.58785	0
TLT-2	Q5T2D2	0.59584	0.0258621
MPO	P05164	0.59767	0
ST2	Q01638	0.59937	0
AXL	P30530	0.60331	0
NT-proBNP	NA	0.60707	0.12069
MMP-2	P08253	0.60792	0
Gal-4	P56470	0.61262	0
BLM hydrolase	Q13867	0.61592	0
OPG	O00300	0.62134	0
CTSD	P07339	0.62815	0
EGFR	P00533	0.6306	0
AP-N	P15144	0.63116	0
ALCAM	Q13740	0.63263	0
LTBR	P36941	0.6361	0
MEPE	Q9NQ76	0.6367	0
Notch 3	Q9UM47	0.65433	0
TR	P02786	0.65588	0
IL2-RA	P01589	0.65723	0
t-PA	P00750	0.65944	0
ITGB2	P05107	0.66326	0
RARRES2	Q99969	0.68748	0
RETN	Q9HD89	0.69287	0
TNFSF13B	Q9Y275	0.69479	0
TFPI	P10646	0.69922	0
CD93	Q9NPY3	0.70414	0
PAI	P05121	0.70437	0
IL-17RA	Q96F46	0.705	0
GDF-15	Q99988	0.71276	0
CTSZ	Q9UBR2	0.72609	0
TNF-R2	P20333	0.73243	0
MB	P02144	0.73847	0
CD163	Q86VB7	0.74641	0
CPB1	P15086	0.75127	0
CPA1	P15085	0.75544	0
LDL receptor	P01130	0.7586	0
CNTN1	Q12860	0.76362	0
GRN	P28799	0.76473	0
IGFBP-1	P08833	0.76686	0
Ep-CAM	P16422	0.77122	0
IL-18BP	O95998	0.77622	0
MMP-3	P08254	0.77796	0
PON3	Q15166	0.78082	0
FABP4	P15090	0.78284	0
ICAM-2	P13598	0.78618	0
CHI3L1	P36222	0.79184	0
CSTB	P04080	0.79598	0
Gal-3	P17931	0.80836	0
PGLYRP1	O75594	0.81653	0
OPN	P10451	0.83975	0
TFF3	Q07654	0.84729	0
TNFRSF10C	O14798	0.8496	0
IGFBP-2	P18065	0.85223	0
SHPS-1	P78324	0.85917	0
IL-6RA	P08887	0.8609	0
TIMP4	Q99727	0.86449	0
CCL15	Q16663	0.87173	0
DLK-1	P80370	0.88167	0
SCGB3A2	Q96PL1	0.90116	0
COL1A1	P02452	0.92348	0
CCL24	O00175	0.93435	0
CCL16	O15467	0.9443	0
SELE	P16581	0.94962	0

## Sheet: Suppl Table S2
Supplemental Table S2. Effect of oral magnesium supplementation vs placebo on levels of circulating proteins. Estimate corresponds to difference in change in supplementation group compared to placebo. General linear model with difference in protein values between follow-up and baseline measurements in Normalized Protein eXpression (NPX) units as the dependent variable, treatment assignment as mai…
protein	Effect (NPX units)	P-value	Lower95%CL	Upper95%CL
MB	-0.319355	0.0077	-0.550355	-0.0883542
TR-AP	-0.186585	0.0109	-0.328245	-0.0449241
TNFSF13B	-0.181371	0.0191	-0.331721	-0.0310215
ST2	-0.197845	0.0202	-0.363485	-0.0322047
IL-1RT1	-0.14383	0.0294	-0.272663	-0.0149976
DLK-1	-0.140662	0.0627	-0.289102	0.00777756
uPA	-0.120031	0.0651	-0.247882	0.00781958
OPN	-0.131794	0.0814	-0.280655	0.0170667
PI3	-0.232435	0.0842	-0.497438	0.0325682
IL-18BP	-0.109816	0.0883	-0.236709	0.0170768
CD93	-0.110232	0.0902	-0.238391	0.0179274
OPG	-0.106518	0.1414	-0.249752	0.0367163
TLT-2	-0.0993909	0.1805	-0.246454	0.047672
PON3	-0.164019	0.1861	-0.409889	0.0818522
CASP-3	0.310627	0.1898	-0.158982	0.780236
MMP-2	-0.107064	0.1903	-0.269088	0.0549599
GRN	-0.0764426	0.1973	-0.194002	0.0411171
CTSZ	-0.0883342	0.201	-0.225319	0.0486508
CXCL16	-0.0820188	0.201	-0.209224	0.0451869
MCP-1	-0.0781687	0.208	-0.201321	0.0449841
LDL receptor	-0.133276	0.2115	-0.344896	0.0783432
CDH5	-0.109062	0.2247	-0.28733	0.0692058
SCGB3A2	-0.109452	0.2262	-0.28895	0.0700472
TIMP4	0.119069	0.2264	-0.0762832	0.314422
t-PA	-0.231359	0.23	-0.613937	0.151219
PDGF subunit A	0.252851	0.2391	-0.173638	0.679339
JAM-A	0.290288	0.2412	-0.20156	0.782135
FAS	-0.0717703	0.2435	-0.193986	0.0504458
IL2-RA	-0.0930296	0.2466	-0.252497	0.066438
SELE	-0.0862154	0.2519	-0.235686	0.0632552
Ep-CAM	-0.186462	0.265	-0.518853	0.14593
CNTN1	-0.0716885	0.2702	-0.200916	0.0575392
Notch 3	-0.0858361	0.2719	-0.241124	0.0694513
LTBR	-0.0672047	0.2719	-0.18878	0.0543702
PSP-D	-0.111856	0.2902	-0.322139	0.0984263
CCL16	-0.0846373	0.3038	-0.248347	0.0790719
SELP	0.193701	0.3374	-0.208183	0.595584
PLC	-0.060088	0.3416	-0.185861	0.0656851
MMP-9	0.123533	0.3532	-0.14139	0.388457
TFF3	0.13777	0.3534	-0.157856	0.433395
ALCAM	-0.0633166	0.3576	-0.200357	0.0737237
Gal-4	0.107677	0.3734	-0.133279	0.348633
AXL	-0.0614112	0.3769	-0.199865	0.0770422
PECAM-1	0.152545	0.3776	-0.191889	0.496978
CHI3L1	-0.129784	0.3949	-0.433751	0.174182
CTSD	-0.0915726	0.4111	-0.313627	0.130482
SHPS-1	-0.0495015	0.4185	-0.171479	0.0724756
TNF-R2	-0.0560897	0.423	-0.195642	0.0834626
IL-1RT2	-0.0565204	0.4236	-0.197329	0.0842876
IGFBP-7	-0.0592816	0.425	-0.207419	0.0888564
CD163	-0.0670373	0.4302	-0.236448	0.102373
TNF-R1	-0.0492009	0.4315	-0.173895	0.0754933
TFPI	-0.0508049	0.443	-0.182869	0.0812596
CPB1	-0.107477	0.4481	-0.390006	0.175051
EGFR	-0.0445167	0.4495	-0.161902	0.0728686
IGFBP-2	-0.0898198	0.4591	-0.331772	0.152133
CPA1	-0.117542	0.4634	-0.437293	0.202208
ITGB2	-0.0628555	0.4823	-0.241332	0.115621
ICAM-2	-0.0455936	0.5225	-0.187881	0.0966935
IGFBP-1	-0.102904	0.5362	-0.434963	0.229155
COL1A1	-0.0376775	0.556	-0.165441	0.0900858
BLM hydrolase	0.0440404	0.5628	-0.107927	0.196008
PCSK9	-0.0535867	0.5669	-0.240428	0.133254
CSTB	0.103707	0.5709	-0.261693	0.469107
CHIT1	-0.154511	0.5836	-0.717401	0.408379
PAI	0.115412	0.5856	-0.30727	0.538094
NT-proBNP	0.0916258	0.5883	-0.246465	0.429717
CCL15	0.0333745	0.6291	-0.104674	0.171423
RARRES2	-0.0276784	0.6297	-0.142377	0.08702
MEPE	-0.0284161	0.6456	-0.151868	0.095036
MMP-3	-0.0507124	0.6785	-0.295165	0.19374
IL-17RA	0.0301569	0.7409	-0.152125	0.212439
U-PAR	0.0226885	0.7475	-0.118186	0.163563
PRTN3	0.0428961	0.7637	-0.242418	0.32821
TNFRSF14	0.0285938	0.7732	-0.169798	0.226985
MPO	0.0314573	0.7846	-0.198673	0.261587
AP-N	-0.0143226	0.8436	-0.159479	0.130834
CCL24	0.0174197	0.8437	-0.159221	0.19406
GDF-15	0.0146633	0.8755	-0.172573	0.2019
Gal-3	0.00955857	0.8884	-0.126678	0.145795
TNFRSF10C	-0.00806159	0.9164	-0.161616	0.145493
FABP4	-0.0113322	0.9234	-0.24705	0.224385
vWF	-0.0112599	0.9627	-0.493334	0.470814
PGLYRP1	-0.00312099	0.9654	-0.146921	0.14068
TR	-0.00305249	0.98	-0.246333	0.240228
IL-6RA	0.00126476	0.9806	-0.102525	0.105054
RETN	0.00187502	0.9835	-0.179076	0.182826

## Sheet: Suppl Table S3
Supplemental Table S3. Effect of oral magnesium supplementation vs placebo on levels of circulating proteins. Estimate corresponds to difference in change in supplementation group compared to placebo. General linear model with difference in protein values between follow-up and baseline measurements in Normalized Protein eXpression (NPX) units as the dependent variable, treatment assignment as mai…
protein	Effect (NPX units)	P-value	Lower95%CL	Upper95%CL
MB	-0.280319	0.0235	-0.521221	-0.0394162
TNFSF13B	-0.179681	0.0301	-0.341253	-0.0181088
uPA	-0.131083	0.0536	-0.264274	0.00210863
ST2	-0.165683	0.0564	-0.336048	0.00468218
OPN	-0.147195	0.0634	-0.302942	0.0085523
TR-AP	-0.133786	0.0726	-0.280318	0.0127459
IL-1RT1	-0.112784	0.0954	-0.24611	0.0205417
DLK-1	-0.121436	0.1255	-0.278048	0.0351761
CD93	-0.105489	0.1257	-0.241604	0.0306248
PON3	-0.192808	0.14	-0.451203	0.065587
CASP-3	0.364508	0.1432	-0.127958	0.856974
JAM-A	0.361762	0.1621	-0.15063	0.874154
IL-18BP	-0.0940228	0.1635	-0.227656	0.0396105
PAI	0.285352	0.1652	-0.121859	0.692563
PDGF subunit A	0.30921	0.1706	-0.137803	0.756224
CDH5	-0.12052	0.2079	-0.310393	0.0693542
SELP	0.260021	0.2178	-0.158764	0.678806
ALCAM	-0.0875829	0.2239	-0.230555	0.0553888
OPG	-0.0914782	0.2247	-0.241049	0.0580922
SCGB3A2	-0.113684	0.236	-0.304222	0.0768538
MMP-2	-0.102753	0.2369	-0.275274	0.0697684
GRN	-0.0712905	0.2523	-0.195019	0.0524382
PECAM-1	0.204673	0.2568	-0.154036	0.563381
TIMP4	0.114249	0.2607	-0.0876358	0.316133
PI3	-0.149414	0.2638	-0.415185	0.116357
CXCL16	-0.072638	0.271	-0.203816	0.0585404
MMP-9	0.153559	0.2744	-0.125799	0.432918
CNTN1	-0.0741761	0.2822	-0.211358	0.0630057
IGFBP-1	-0.18163	0.2922	-0.524622	0.161362
Notch 3	-0.0850883	0.3042	-0.24986	0.0796834
Gal-4	0.127922	0.3123	-0.124055	0.379899
IL2-RA	-0.0792177	0.349	-0.247675	0.0892398
TFF3	0.142126	0.3622	-0.16858	0.452833
CCL15	0.0641595	0.365	-0.0769584	0.205277
TLT-2	-0.0683011	0.3651	-0.21855	0.0819481
ITGB2	-0.0825792	0.3903	-0.274156	0.108998
CTSZ	-0.0613905	0.3918	-0.204275	0.0814943
PLC	-0.0569452	0.392	-0.189557	0.0756667
AXL	-0.0613127	0.4006	-0.206718	0.0840922
MCP-1	-0.0526617	0.409	-0.179831	0.0745076
PSP-D	-0.0898675	0.4193	-0.311738	0.132003
IGFBP-2	-0.102968	0.4243	-0.359995	0.154059
CPB1	-0.114785	0.4416	-0.412359	0.18279
EGFR	-0.0472597	0.4438	-0.170357	0.0758376
SELE	-0.0596904	0.4469	-0.216241	0.0968601
LDL receptor	-0.0818015	0.4534	-0.299484	0.135881
GDF-15	0.0716306	0.4656	-0.124238	0.2675
CCL24	0.0639033	0.4846	-0.118593	0.246399
CSTB	0.13069	0.4982	-0.254502	0.515883
BLM hydrolase	0.0514956	0.5163	-0.106893	0.209885
NT-proBNP	0.114451	0.5221	-0.242524	0.471426
MMP-3	0.0780324	0.5258	-0.167584	0.323649
TFPI	-0.0419822	0.5483	-0.18167	0.0977052
Ep-CAM	-0.100024	0.5533	-0.437003	0.236955
CPA1	-0.0984356	0.5625	-0.437943	0.241072
CCL16	-0.0486812	0.5673	-0.218687	0.121325
FAS	-0.0339748	0.5851	-0.158314	0.0903644
t-PA	-0.104392	0.5868	-0.48812	0.279337
PCSK9	-0.052427	0.589	-0.246319	0.141465
TNFRSF14	0.0553739	0.5944	-0.152431	0.263179
CD163	-0.0475762	0.5973	-0.227535	0.132383
U-PAR	0.0379883	0.6043	-0.108503	0.18448
TNF-R1	-0.0340763	0.6045	-0.165549	0.0973965
IL-17RA	0.0475693	0.6186	-0.143409	0.238548
TNF-R2	-0.0351579	0.6316	-0.181716	0.1114
LTBR	-0.0279569	0.6499	-0.151059	0.0951448
CHIT1	-0.130485	0.6619	-0.726905	0.465935
COL1A1	-0.0275498	0.6813	-0.161648	0.106548
PGLYRP1	0.0293523	0.6945	-0.120054	0.178759
PRTN3	0.0581995	0.6996	-0.243359	0.359758
SHPS-1	-0.0232917	0.7144	-0.150561	0.103978
IGFBP-7	-0.0281224	0.7153	-0.182281	0.126037
RETN	0.0337368	0.7223	-0.156121	0.223594
RARRES2	-0.0211457	0.727	-0.142268	0.0999767
MPO	0.0418187	0.7316	-0.202018	0.285655
TNFRSF10C	0.026572	0.7389	-0.13288	0.186024
CTSD	-0.0363829	0.749	-0.263775	0.191009
ICAM-2	-0.0231274	0.7544	-0.170962	0.124707
IL-1RT2	-0.0198667	0.7861	-0.166291	0.126558
TR	0.0315582	0.801	-0.218954	0.282071
AP-N	0.0167649	0.8241	-0.134157	0.167687
IL-6RA	0.00986161	0.8565	-0.0992506	0.118974
Gal-3	0.0107842	0.8781	-0.129876	0.151444
CHI3L1	-0.0223556	0.8838	-0.328381	0.28367
FABP4	-0.0169081	0.8894	-0.260198	0.226382
MEPE	-0.00207892	0.9748	-0.134021	0.129863
vWF	-0.00287547	0.991	-0.51376	0.508009

## Sheet: Suppl Table S4
Supplementary Table S4. Association of baseline serum magnesium with levels of selected circulating proteins. Estimates correspond to difference in protein levels per 0.1 mg/dL difference in serum magnesium. Results from general linear model with baseline levels of protein in Normalized Protein eXpression (NPX) units as the dependent variable, serum magnesium as main independent variable, adjuste…
protein	Effect (NPX units)	P-value	Lower95%CL	Upper95%CL
EGFR	0.0532262	0.0106	0.0129834	0.0934689
JAM-A	0.179794	0.0281	0.0201384	0.339449
PON3	0.137453	0.0388	0.00739609	0.26751
PECAM-1	0.121446	0.0461	0.00221653	0.240676
PDGF subunit A	0.158046	0.0564	-0.00451856	0.32061
TFPI	0.0652633	0.0655	-0.0043538	0.13488
ALCAM	0.0364878	0.0657	-0.00247257	0.0754481
BLM hydrolase	0.0558573	0.0662	-0.00388402	0.115599
CASP-3	0.144629	0.0758	-0.0156308	0.304889
Ep-CAM	0.188167	0.0759	-0.0203613	0.396695
NT-proBNP	-0.148887	0.0792	-0.315792	0.0180178
MMP-9	0.0976979	0.0856	-0.0142312	0.209627
IGFBP-7	0.0430441	0.088	-0.00665389	0.0927421
PCSK9	0.0469083	0.1338	-0.0149445	0.108761
TNFRSF14	0.0561862	0.1442	-0.0199311	0.132304
IL-1RT2	-0.0429599	0.147	-0.101575	0.0156556
uPA	0.0344925	0.1532	-0.0132984	0.0822835
ICAM-2	0.0548286	0.1573	-0.0219199	0.131577
CNTN1	0.0447047	0.1693	-0.0197293	0.109139
Gal-3	0.0502139	0.1788	-0.0237968	0.124225
SELP	0.0928029	0.1865	-0.0464569	0.232063
TLT-2	0.044031	0.1885	-0.0223443	0.110406
MMP-2	-0.0386817	0.1933	-0.0976394	0.020276
CHIT1	-0.218182	0.1991	-0.555174	0.118809
MEPE	0.0376754	0.2164	-0.0228144	0.0981652
CCL15	0.0694303	0.2177	-0.0423631	0.181224
CDH5	0.0439111	0.2282	-0.0284356	0.116258
CTSZ	-0.046191	0.2345	-0.123358	0.030976
GDF-15	0.0514449	0.242	-0.0358946	0.138784
TFF3	0.0493958	0.2624	-0.0382015	0.136993
PSP-D	-0.0542019	0.2677	-0.151408	0.0430042
OPG	0.0325586	0.2862	-0.0281626	0.0932797
U-PAR	0.029377	0.3073	-0.027879	0.086633
LDL receptor	0.0610939	0.3238	-0.0621691	0.184357
MCP-1	0.0274579	0.3281	-0.0284401	0.0833559
IL2-RA	-0.0355546	0.3586	-0.1127	0.041591
RARRES2	0.0299601	0.3636	-0.0357382	0.0956585
MB	-0.0474512	0.3739	-0.153794	0.0588921
CCL24	0.075494	0.3743	-0.0938368	0.244825
SCGB3A2	0.0686734	0.3811	-0.0875906	0.224937
CSTB	0.0447402	0.395	-0.0601069	0.149587
IL-6RA	0.0264884	0.4238	-0.0395516	0.0925283
RETN	-0.0388801	0.4275	-0.136606	0.0588461
t-PA	0.0764502	0.4288	-0.116253	0.269154
Notch 3	-0.025021	0.4483	-0.0908463	0.0408044
IGFBP-2	0.0593527	0.4513	-0.0978517	0.216557
AP-N	0.018753	0.4601	-0.0318991	0.0694051
CXCL16	0.0161876	0.4663	-0.0281497	0.0605248
PI3	0.0351423	0.4701	-0.0619515	0.132236
CHI3L1	0.0636755	0.4702	-0.112282	0.239633
FAS	0.0144878	0.5007	-0.0284597	0.0574352
CD93	-0.0182003	0.5072	-0.0729906	0.03659
PRTN3	0.0296124	0.5191	-0.0620953	0.12132
AXL	0.0185974	0.5236	-0.0396168	0.0768116
SELE	-0.0454964	0.5294	-0.189958	0.0989653
PAI	0.0427271	0.5548	-0.101777	0.187232
TNFSF13B	0.0174699	0.5818	-0.0459071	0.0808468
CD163	0.0216067	0.5937	-0.0593246	0.102538
IL-1RT1	0.0121385	0.6236	-0.0372896	0.0615666
CTSD	0.0185121	0.6376	-0.0600317	0.097056
COL1A1	0.0209031	0.6598	-0.0740232	0.115829
TIMP4	-0.0197178	0.68	-0.11528	0.075844
OPN	0.0190643	0.6849	-0.0748809	0.11301
TNFRSF10C	-0.0266961	0.6854	-0.158446	0.105054
vWF	0.0357691	0.6925	-0.145088	0.216626
CPA1	0.0323032	0.6944	-0.132067	0.196674
DLK-1	0.0166221	0.7513	-0.0882688	0.121513
ST2	-0.0122151	0.7599	-0.0921509	0.0677207
IGFBP-1	0.0355947	0.7632	-0.200666	0.271856
ITGB2	0.00727015	0.816	-0.0552337	0.069774
TR-AP	-0.00718046	0.8217	-0.0709199	0.0565589
IL-18BP	-0.00843198	0.8233	-0.0839891	0.0671251
CCL16	-0.0144869	0.8385	-0.156688	0.127714
CPB1	0.0133049	0.8418	-0.12005	0.14666
Gal-4	-0.00709067	0.8911	-0.110695	0.0965132
FABP4	0.00957108	0.9093	-0.158613	0.177755
SHPS-1	0.00392777	0.9261	-0.0808141	0.0886696
TNF-R2	0.00355669	0.9279	-0.0750573	0.0821707
LTBR	0.00275627	0.9285	-0.0586915	0.0642041
MPO	0.00234069	0.9374	-0.0572716	0.061953
MMP-3	-0.00431062	0.9443	-0.127874	0.119253
TR	-0.00394177	0.9535	-0.139159	0.131276
PLC	0.00157142	0.9545	-0.0535899	0.0567327
TNF-R1	-0.00154507	0.9636	-0.0692341	0.0661439
GRN	0.0011011	0.9702	-0.0577903	0.0599925
IL-17RA	-0.00183101	0.9743	-0.115698	0.112036
PGLYRP1	0.00074005	0.9887	-0.104189	0.105669
